# Supplementary material for: 3-Oxo-3-(piperidin-1-yl)propane­nitrile
Source: Acta Crystallogr Sect E Struct Rep Online. 2012 Aug 15;68(Pt 9):o2726. doi: 10.1107/S1600536812035015 (PMC3435739; doi:10.1107/S1600536812035015)
Supplement: Supplementary file 1 [file e-68-o2726-sup1.cif]

##############################################################################
#                                                                            #
# This CIF contains the data in a paper accepted for publication in          #
# Acta Crystallographica Section E. It conforms to the requirements of       #
# Notes for Authors for Acta Crystallographica Section E, and has been       #
# peer reviewed under the auspices of the IUCr Commission on Journals.       #
#                                                                            #
# Full details of the Crystallographic Information File format               #
# are given in the paper "The Crystallographic Information File (CIF):       #
# a New Standard Archive File for Crystallography" by S. R. Hall, F. H.      #
# Allen and I. D. Brown [Acta Cryst. (1991), A47, 655-685].                  #
#                                                                            #
# The current version of the core CIF dictionary is obtainable from          #
# ftp://ftp.iucr.org/pub/cif_core.dic.                                       #
#                                                                            #
# Software is freely available for graphical display of the structure(s)     #
# in this CIF. For information consult the CIF software page                 #
# http://www.iucr.org/resources/cif/software.                                #
#                                                                            #
# This file may be used for bona fide research purposes within the           #
# scientific community so long as proper attribution is given to the journal # 
# article from which it was obtained.                                        #
#                                                                            #
##############################################################################
data_global
_audit_creation_method     'form.cif (version 2.0)'
_journal_data_validation_number     ?
_journal_date_recd_electronic     2012-07-24
_journal_date_accepted     2012-08-08
_journal_name_full     'Acta Crystallographica, Section E'
_journal_year     2012
_journal_volume     68
_journal_issue      9
_journal_page_first     o2726
_journal_page_last     o2726
_journal_paper_category     QO
_journal_paper_doi     10.1107/S1600536812035015
_journal_coeditor_code     HB6912
_publ_contact_author_name     'Prof. Fun, Hoong-Kun'
_publ_contact_author_address
;
      X-ray Crystallography Unit
      School of Physics
      Universiti Sains Malaysia
      11800 USM, Penang
      MALAYSIA
;
_publ_contact_author_email     'hkfun@usm.my'
_publ_contact_author_fax     '604 6579150'
_publ_contact_author_phone     '604 6533652'
_publ_section_title
;
3-Oxo-3-(piperidin-1-yl)propanenitrile
;
loop_
    _publ_author_name
    _publ_author_footnote
    _publ_author_address
    'Hoong-Kun Fun'
;
      Thomson Reuters ResearcherID: A-3561-2009.
;
;     X-ray Crystallography Unit
      School of Physics
      Universiti Sains Malaysia
      11800 USM, Penang
      Malaysia
;
    'Ching Kheng Quah'
;
      Thomson Reuters ResearcherID: A-5525-2009.
;
;
      X-ray Crystallography Unit
      School of Physics
      Universiti Sains Malaysia
      11800 USM, Penang
      Malaysia
;
    'Hatem A. Abdel-Aziz' ?
;
       Department of Pharmaceutical Chemistry
        College of Pharmacy
        King Saud University
        PO Box 2457, Riyadh 11451
        Saudi Arabia
;
    'Hazem A. Ghabbour' ?
;
 Department of Pharmaceutical Chemistry
        College of Pharmacy
        King Saud University
        PO Box 2457, Riyadh 11451
        Saudi Arabia
;
data_I
_audit_creation_method     SHELXL-97
_chemical_name_systematic
;
3-Oxo-3-(piperidin-1-yl)propanenitrile
;
_chemical_name_common     ?
_chemical_formula_moiety     'C8 H12 N2 O'
_chemical_formula_sum     'C8 H12 N2 O'
_chemical_formula_iupac     'C8 H12 N2 O'
_chemical_formula_weight     152.20
_chemical_melting_point     ?
_symmetry_cell_setting     monoclinic
_symmetry_space_group_name_H-M     'P 21/c'
_symmetry_space_group_name_Hall     '-P 2ybc'
loop_
    _symmetry_equiv_pos_as_xyz
    'x, y, z'
    '-x, y+1/2, -z+1/2'
    '-x, -y, -z'
    'x, -y-1/2, z-1/2'
_cell_length_a     9.7106(2)
_cell_length_b     8.9468(2)
_cell_length_c     9.8487(2)
_cell_angle_alpha     90.00
_cell_angle_beta     101.4250(10)
_cell_angle_gamma     90.00
_cell_volume     838.69(3)
_cell_formula_units_Z     4
_cell_measurement_reflns_used     2826
_cell_measurement_theta_min     4.58
_cell_measurement_theta_max     70.86
_cell_measurement_temperature     296(2)
_exptl_crystal_description     'block'
_exptl_crystal_colour     'colourless'
_exptl_crystal_size_max     0.70
_exptl_crystal_size_mid     0.62
_exptl_crystal_size_min     0.39
_exptl_crystal_density_diffrn     1.205
_exptl_crystal_density_meas     ?
_exptl_crystal_density_method     'not measured'
_exptl_crystal_F_000     328
_exptl_absorpt_coefficient_mu     0.657
_exptl_absorpt_correction_type     multi-scan
_exptl_absorpt_process_details     '(SADABS; Bruker, 2009)'
_exptl_absorpt_correction_T_min     0.6560
_exptl_absorpt_correction_T_max     0.7828
_exptl_special_details
;
;
_diffrn_ambient_temperature     296(2)
_diffrn_radiation_type     CuK\a
_diffrn_radiation_wavelength     1.54178
_diffrn_radiation_source     'fine-focus sealed tube'
_diffrn_radiation_monochromator     graphite
_diffrn_measurement_device_type     'Bruker SMART APEXII CCD'
_diffrn_measurement_method     '\f and \w scans'
_diffrn_detector_area_resol_mean     .
_diffrn_reflns_number     5110
_diffrn_reflns_av_R_equivalents     0.0302
_diffrn_reflns_av_sigmaI/netI     0.0328
_diffrn_reflns_theta_min     4.65
_diffrn_reflns_theta_max     63.00
_diffrn_reflns_theta_full     63.00
_diffrn_measured_fraction_theta_max     0.954
_diffrn_measured_fraction_theta_full     0.954
_diffrn_reflns_limit_h_min     -11
_diffrn_reflns_limit_h_max     11
_diffrn_reflns_limit_k_min     -7
_diffrn_reflns_limit_k_max     10
_diffrn_reflns_limit_l_min     -11
_diffrn_reflns_limit_l_max     11
_diffrn_standards_number     0
_diffrn_standards_interval_count     .
_diffrn_standards_interval_time     .
_diffrn_standards_decay_%     ?
_refine_special_details
;
 Refinement of F^2^ against ALL reflections.  The weighted R-factor wR and
 goodness of fit S are based on F^2^, conventional R-factors R are based
 on F, with F set to zero for negative F^2^. The threshold expression of
 F^2^ > 2sigma(F^2^) is used only for calculating R-factors(gt) etc. and is
 not relevant to the choice of reflections for refinement.  R-factors based
 on F^2^ are statistically about twice as large as those based on F, and R-
 factors based on ALL data will be even larger.
;
_reflns_number_total     1300
_reflns_number_gt     1222
_reflns_threshold_expression     I>2\s(I)
_refine_ls_structure_factor_coef     Fsqd
_refine_ls_matrix_type     full
_refine_ls_R_factor_all     0.0542
_refine_ls_R_factor_gt     0.0526
_refine_ls_wR_factor_gt     0.1259
_refine_ls_wR_factor_ref     0.1283
_refine_ls_goodness_of_fit_ref     1.118
_refine_ls_restrained_S_all     1.118
_refine_ls_number_reflns     1300
_refine_ls_number_parameters     101
_refine_ls_number_restraints     0
_refine_ls_hydrogen_treatment     constr
_refine_ls_weighting_scheme     calc
_refine_ls_weighting_details
         'calc w=1/[\s^2^(Fo^2^)+(0.0759P)^2^+0.0948P] where P=(Fo^2^+2Fc^2^)/3'
_atom_sites_solution_hydrogens     geom
_atom_sites_solution_primary     direct
_atom_sites_solution_secondary     difmap
_refine_ls_shift/su_max     0.001
_refine_ls_shift/su_mean     0.001
_refine_diff_density_max     0.195
_refine_diff_density_min     -0.299
_refine_ls_extinction_method     'SHELXTL (Sheldrick, 2008)'
_refine_ls_extinction_coef     0.82(4)
_refine_ls_extinction_expression
                                  'Fc^*^=kFc[1+0.001xFc^2^\l^3^/sin(2\q)]^-1/4^'
loop_
    _atom_type_symbol
    _atom_type_description
    _atom_type_scat_dispersion_real
    _atom_type_scat_dispersion_imag
    _atom_type_scat_source
    'C' 'C' 0.0181 0.0091
                         'International Tables Vol C Tables 4.2.6.8 and 6.1.1.4'
    'H' 'H' 0.0000 0.0000
                         'International Tables Vol C Tables 4.2.6.8 and 6.1.1.4'
    'N' 'N' 0.0311 0.0180
                         'International Tables Vol C Tables 4.2.6.8 and 6.1.1.4'
    'O' 'O' 0.0492 0.0322
                         'International Tables Vol C Tables 4.2.6.8 and 6.1.1.4'
_computing_data_collection     'APEX2 (Bruker, 2009)'
_computing_cell_refinement     'SAINT (Bruker, 2009)'
_computing_data_reduction     'SAINT (Bruker, 2009)'
_computing_structure_solution     'SHELXTL (Sheldrick, 2008)'
_computing_structure_refinement     'SHELXTL (Sheldrick, 2008)'
_computing_molecular_graphics     'SHELXTL (Sheldrick, 2008)'
_computing_publication_material
                             'SHELXTL (Sheldrick, 2008) and PLATON (Spek, 2009)'
loop_
    _atom_site_type_symbol
    _atom_site_label
    _atom_site_fract_x
    _atom_site_fract_y
    _atom_site_fract_z
    _atom_site_U_iso_or_equiv
    _atom_site_adp_type
    _atom_site_calc_flag
    _atom_site_refinement_flags
    _atom_site_occupancy
    _atom_site_symmetry_multiplicity
    _atom_site_disorder_assembly
    _atom_site_disorder_group
    N N1 0.24331(12) 0.06319(12) 0.22467(11) 0.0473(4) Uani d . 1 1 . .
    N N2 0.08305(19) 0.56540(17) 0.19855(19) 0.0850(6) Uani d . 1 1 . .
    O O1 0.24717(12) 0.26280(12) 0.36568(9) 0.0599(5) Uani d . 1 1 . .
    C C1 0.19317(15) -0.01701(16) 0.09524(15) 0.0514(5) Uani d . 1 1 . .
    H H1A 0.1452 0.0519 0.0257 0.062 Uiso calc R 1 1 . .
    H H1B 0.1266 -0.0934 0.1097 0.062 Uiso calc R 1 1 . .
    C C2 0.31440(19) -0.08861(19) 0.04488(17) 0.0637(5) Uani d . 1 1 . .
    H H2A 0.3752 -0.0113 0.0205 0.076 Uiso calc R 1 1 . .
    H H2B 0.2787 -0.1468 -0.0377 0.076 Uiso calc R 1 1 . .
    C C3 0.39850(19) -0.1892(2) 0.15449(19) 0.0683(6) Uani d . 1 1 . .
    H H3A 0.3414 -0.2738 0.1705 0.082 Uiso calc R 1 1 . .
    H H3B 0.4801 -0.2269 0.1224 0.082 Uiso calc R 1 1 . .
    C C4 0.44535(18) -0.10440(19) 0.28805(19) 0.0673(6) Uani d . 1 1 . .
    H H4A 0.4908 -0.1729 0.3594 0.081 Uiso calc R 1 1 . .
    H H4B 0.5136 -0.0293 0.2751 0.081 Uiso calc R 1 1 . .
    C C5 0.32379(19) -0.0296(2) 0.33513(16) 0.0635(5) Uani d . 1 1 . .
    H H5A 0.2627 -0.1051 0.3621 0.076 Uiso calc R 1 1 . .
    H H5B 0.3590 0.0322 0.4155 0.076 Uiso calc R 1 1 . .
    C C6 0.20841(13) 0.20271(15) 0.25256(12) 0.0425(5) Uani d . 1 1 . .
    C C7 0.11643(16) 0.28844(15) 0.13497(14) 0.0491(5) Uani d . 1 1 . .
    H H7A 0.1588 0.2852 0.0537 0.059 Uiso calc R 1 1 . .
    H H7B 0.0250 0.2410 0.1116 0.059 Uiso calc R 1 1 . .
    C C8 0.09924(16) 0.44374(17) 0.17336(16) 0.0558(5) Uani d . 1 1 . .
loop_
    _atom_site_aniso_label
    _atom_site_aniso_U_11
    _atom_site_aniso_U_22
    _atom_site_aniso_U_33
    _atom_site_aniso_U_12
    _atom_site_aniso_U_13
    _atom_site_aniso_U_23
    N1 0.0568(7) 0.0441(7) 0.0387(7) 0.0043(5) 0.0038(5) 0.0000(4)
    N2 0.0915(12) 0.0557(10) 0.1066(14) 0.0150(8) 0.0165(9) -0.0146(8)
    O1 0.0771(8) 0.0609(8) 0.0407(7) -0.0035(5) 0.0090(5) -0.0114(4)
    C1 0.0560(8) 0.0436(8) 0.0495(8) 0.0026(6) -0.0017(6) -0.0064(6)
    C2 0.0770(11) 0.0552(10) 0.0575(9) 0.0141(7) 0.0097(8) -0.0108(7)
    C3 0.0657(10) 0.0527(10) 0.0837(13) 0.0142(7) 0.0077(8) -0.0032(8)
    C4 0.0628(10) 0.0564(10) 0.0736(11) 0.0085(7) -0.0083(8) 0.0097(7)
    C5 0.0808(11) 0.0605(10) 0.0448(9) 0.0074(7) 0.0018(7) 0.0103(6)
    C6 0.0476(7) 0.0455(8) 0.0364(7) -0.0053(5) 0.0133(5) -0.0027(5)
    C7 0.0615(9) 0.0436(9) 0.0428(8) 0.0051(6) 0.0115(6) -0.0030(5)
    C8 0.0597(9) 0.0496(10) 0.0600(9) 0.0057(6) 0.0167(7) -0.0037(6)
_geom_special_details
;
 All esds (except the esd in the dihedral angle between two l.s. planes)
 are estimated using the full covariance matrix.  The cell esds are taken
 into account individually in the estimation of esds in distances, angles
 and torsion angles; correlations between esds in cell parameters are only
 used when they are defined by crystal symmetry.  An approximate (isotropic)
 treatment of cell esds is used for estimating esds involving l.s. planes.
;
loop_
    _geom_bond_atom_site_label_1
    _geom_bond_atom_site_label_2
    _geom_bond_site_symmetry_2
    _geom_bond_distance
    _geom_bond_publ_flag
    N1 C6 . 1.3361(18) ?
    N1 C1 . 1.4597(16) ?
    N1 C5 . 1.4650(17) ?
    N2 C8 . 1.134(2) ?
    O1 C6 . 1.2271(16) ?
    C1 C2 . 1.508(2) ?
    C1 H1A . 0.9700 ?
    C1 H1B . 0.9700 ?
    C2 C3 . 1.514(2) ?
    C2 H2A . 0.9700 ?
    C2 H2B . 0.9700 ?
    C3 C4 . 1.508(2) ?
    C3 H3A . 0.9700 ?
    C3 H3B . 0.9700 ?
    C4 C5 . 1.508(3) ?
    C4 H4A . 0.9700 ?
    C4 H4B . 0.9700 ?
    C5 H5A . 0.9700 ?
    C5 H5B . 0.9700 ?
    C6 C7 . 1.5224(18) ?
    C7 C8 . 1.458(2) ?
    C7 H7A . 0.9700 ?
    C7 H7B . 0.9700 ?
loop_
    _geom_angle_atom_site_label_1
    _geom_angle_atom_site_label_2
    _geom_angle_atom_site_label_3
    _geom_angle_site_symmetry_1
    _geom_angle_site_symmetry_3
    _geom_angle
    _geom_angle_publ_flag
    C6 N1 C1 . . 125.76(11) ?
    C6 N1 C5 . . 119.75(11) ?
    C1 N1 C5 . . 113.99(12) ?
    N1 C1 C2 . . 110.43(11) ?
    N1 C1 H1A . . 109.6 ?
    C2 C1 H1A . . 109.6 ?
    N1 C1 H1B . . 109.6 ?
    C2 C1 H1B . . 109.6 ?
    H1A C1 H1B . . 108.1 ?
    C1 C2 C3 . . 111.34(14) ?
    C1 C2 H2A . . 109.4 ?
    C3 C2 H2A . . 109.4 ?
    C1 C2 H2B . . 109.4 ?
    C3 C2 H2B . . 109.4 ?
    H2A C2 H2B . . 108.0 ?
    C4 C3 C2 . . 110.49(13) ?
    C4 C3 H3A . . 109.6 ?
    C2 C3 H3A . . 109.6 ?
    C4 C3 H3B . . 109.6 ?
    C2 C3 H3B . . 109.6 ?
    H3A C3 H3B . . 108.1 ?
    C5 C4 C3 . . 111.85(14) ?
    C5 C4 H4A . . 109.2 ?
    C3 C4 H4A . . 109.2 ?
    C5 C4 H4B . . 109.2 ?
    C3 C4 H4B . . 109.2 ?
    H4A C4 H4B . . 107.9 ?
    N1 C5 C4 . . 110.98(13) ?
    N1 C5 H5A . . 109.4 ?
    C4 C5 H5A . . 109.4 ?
    N1 C5 H5B . . 109.4 ?
    C4 C5 H5B . . 109.4 ?
    H5A C5 H5B . . 108.0 ?
    O1 C6 N1 . . 123.45(12) ?
    O1 C6 C7 . . 119.88(12) ?
    N1 C6 C7 . . 116.67(11) ?
    C8 C7 C6 . . 111.28(11) ?
    C8 C7 H7A . . 109.4 ?
    C6 C7 H7A . . 109.4 ?
    C8 C7 H7B . . 109.4 ?
    C6 C7 H7B . . 109.4 ?
    H7A C7 H7B . . 108.0 ?
    N2 C8 C7 . . 177.51(18) ?
loop_
    _geom_torsion_atom_site_label_1
    _geom_torsion_atom_site_label_2
    _geom_torsion_atom_site_label_3
    _geom_torsion_atom_site_label_4
    _geom_torsion_site_symmetry_1
    _geom_torsion_site_symmetry_2
    _geom_torsion_site_symmetry_3
    _geom_torsion_site_symmetry_4
    _geom_torsion
    _geom_torsion_publ_flag
    C6 N1 C1 C2 . . . . 131.80(14) ?
    C5 N1 C1 C2 . . . . -56.33(17) ?
    N1 C1 C2 C3 . . . . 55.29(18) ?
    C1 C2 C3 C4 . . . . -54.4(2) ?
    C2 C3 C4 C5 . . . . 53.3(2) ?
    C6 N1 C5 C4 . . . . -132.36(14) ?
    C1 N1 C5 C4 . . . . 55.23(18) ?
    C3 C4 C5 N1 . . . . -53.1(2) ?
    C1 N1 C6 O1 . . . . 175.87(13) ?
    C5 N1 C6 O1 . . . . 4.4(2) ?
    C1 N1 C6 C7 . . . . -4.54(19) ?
    C5 N1 C6 C7 . . . . -175.99(12) ?
    O1 C6 C7 C8 . . . . 6.13(18) ?
    N1 C6 C7 C8 . . . . -173.48(11) ?
loop_
    _geom_hbond_atom_site_label_D
    _geom_hbond_atom_site_label_H
    _geom_hbond_atom_site_label_A
    _geom_hbond_site_symmetry_A
    _geom_hbond_distance_DH
    _geom_hbond_distance_HA
    _geom_hbond_distance_DA
    _geom_hbond_angle_DHA
    _geom_hbond_publ_flag
    C7 H7A O1 4_565 0.97 2.23 3.1922(17) 170 yes
_iucr_refine_instructions_details
;
TITL H57_0m in P2(1)/c
CELL 1.54178   9.7106   8.9468   9.8487  90.000 101.425  90.000
ZERR    4.00   0.0002   0.0002   0.0002   0.000   0.001   0.000
LATT  1
SYMM -X, 0.5+Y, 0.5-Z
SFAC C H N O
UNIT 32 48 8 4
TEMP 23.000
SIZE 0.701 0.622 0.392
L.S. 10
BOND $H
ACTA
OMIT -4 126
CONF
FMAP 2
PLAN 20
WGHT      0.0759      0.0948
EXTI    0.816567
FVAR       1.09369
N1    3    0.243306    0.063187    0.224672    11.00000    0.05678    0.04407 =
         0.03869   -0.00002    0.00382    0.00426
N2    3    0.083045    0.565402    0.198555    11.00000    0.09149    0.05569 =
         0.10658   -0.01457    0.01649    0.01500
O1    4    0.247168    0.262798    0.365679    11.00000    0.07710    0.06090 =
         0.04072   -0.01139    0.00898   -0.00351
C1    1    0.193171   -0.017010    0.095243    11.00000    0.05601    0.04365 =
         0.04954   -0.00644   -0.00170    0.00259
AFIX  23
H1A   2    0.145173    0.051935    0.025653    11.00000   -1.20000
H1B   2    0.126649   -0.093394    0.109678    11.00000   -1.20000
AFIX   0
C2    1    0.314400   -0.088607    0.044879    11.00000    0.07702    0.05516 =
         0.05755   -0.01080    0.00973    0.01412
AFIX  23
H2A   2    0.375191   -0.011283    0.020496    11.00000   -1.20000
H2B   2    0.278738   -0.146795   -0.037706    11.00000   -1.20000
AFIX   0
C3    1    0.398498   -0.189157    0.154491    11.00000    0.06570    0.05268 =
         0.08372   -0.00323    0.00772    0.01422
AFIX  23
H3A   2    0.341380   -0.273838    0.170456    11.00000   -1.20000
H3B   2    0.480074   -0.226942    0.122396    11.00000   -1.20000
AFIX   0
C4    1    0.445346   -0.104400    0.288048    11.00000    0.06283    0.05638 =
         0.07362    0.00969   -0.00830    0.00854
AFIX  23
H4A   2    0.490847   -0.172853    0.359382    11.00000   -1.20000
H4B   2    0.513595   -0.029262    0.275094    11.00000   -1.20000
AFIX   0
C5    1    0.323788   -0.029567    0.335134    11.00000    0.08079    0.06048 =
         0.04478    0.01029    0.00185    0.00743
AFIX  23
H5A   2    0.262744   -0.105107    0.362083    11.00000   -1.20000
H5B   2    0.358997    0.032206    0.415450    11.00000   -1.20000
AFIX   0
C6    1    0.208413    0.202708    0.252555    11.00000    0.04758    0.04552 =
         0.03638   -0.00272    0.01330   -0.00525
C7    1    0.116425    0.288441    0.134968    11.00000    0.06149    0.04360 =
         0.04277   -0.00299    0.01148    0.00507
AFIX  23
H7A   2    0.158761    0.285163    0.053697    11.00000   -1.20000
H7B   2    0.024954    0.241024    0.111617    11.00000   -1.20000
AFIX   0
C8    1    0.099240    0.443739    0.173359    11.00000    0.05969    0.04960 =
         0.06004   -0.00371    0.01674    0.00572
HKLF 4
REM  H57_0m in P2(1)/c
REM R1 =  0.0526 for   1222 Fo > 4sig(Fo)  and  0.0542 for all   1300 data
REM    101 parameters refined using      0 restraints
END
WGHT      0.0759      0.0948
REM Highest difference peak  0.195,  deepest hole -0.299,  1-sigma level  0.073
Q1    1   0.0826  0.0192  0.0378  11.00000  0.05    0.20
Q2    1   0.0085  0.0371  0.0317  11.00000  0.05    0.17
Q3    1  -0.0196 -0.0661  0.0806  11.00000  0.05    0.17
Q4    1   0.1446 -0.2713  0.0150  11.00000  0.05    0.15
Q5    1   0.5486 -0.1411  0.0376  11.00000  0.05    0.15
Q6    1   0.3934  0.2868  0.4506  11.00000  0.05    0.14
Q7    1   0.4855  0.0603  0.4852  11.00000  0.05    0.14
Q8    1   0.6671 -0.0935  0.3520  11.00000  0.05    0.13
Q9    1   0.2911  0.0563  0.5395  11.00000  0.05    0.13
Q10   1   0.5106 -0.1695  0.5082  11.00000  0.05    0.13
Q11   1   0.0761  0.2443  0.0269  11.00000  0.05    0.13
Q12   1   0.5667 -0.0771  0.3808  11.00000  0.05    0.11
Q13   1   0.2992 -0.0481  0.5611  11.00000  0.05    0.11
Q14   1   0.3487  0.2075  0.4850  11.00000  0.05    0.11
Q15   1   0.4834  0.0764  0.0779  11.00000  0.05    0.10
Q16   1   0.4428  0.0629  0.0623  11.00000  0.05    0.10
Q17   1   0.1391  0.0164  0.4427  11.00000  0.05    0.10
Q18   1   0.0712 -0.1336  0.1696  11.00000  0.05    0.10
Q19   1   0.0991 -0.1318  0.2122  11.00000  0.05    0.10
Q20   1   0.1182 -0.1968  0.1375  11.00000  0.05    0.10
;
