# Supplementary material for: 3-Oxo-3-(piperidin-1-yl)propane­nitrile
Source: Acta Crystallogr Sect E Struct Rep Online. 2012 Aug 15;68(Pt 9):o2726. doi: 10.1107/S1600536812035015 (PMC3435739; doi:10.1107/S1600536812035015)
Supplement: Supplementary file 2 [file e-68-o2726-Isup2.hkl]

# 
# h,k,l, Fc-squared, Fo-squared, sigma(Fo-squared) and status flag 
# 
data_I
_shelx_title ' H57_0m in P2(1)/c' 
_shelx_refln_list_code          4 
_shelx_F_calc_maximum       78.71 
_exptl_crystal_F_000       328.00 
_reflns_d_resolution_high  0.8652 
 
loop_ 
 _symmetry_equiv_pos_as_xyz 
 'x, y, z' 
 '-x, y+1/2, -z+1/2' 
 '-x, -y, -z' 
 'x, -y-1/2, z-1/2' 
 
_cell_length_a     9.7106 
_cell_length_b     8.9468 
_cell_length_c     9.8487 
_cell_angle_alpha  90.000 
_cell_angle_beta  101.425 
_cell_angle_gamma  90.000 
 
_shelx_F_squared_multiplier     1.000 
 
loop_ 
 _refln_index_h 
 _refln_index_k 
 _refln_index_l 
 _refln_F_squared_calc 
 _refln_F_squared_meas 
 _refln_F_squared_sigma 
 _refln_observed_status 
   1   0   0       45.51       59.56      1.77 o 
   2   0   0     4082.98     2907.95    163.58 o 
   3   0   0      354.32      342.70     14.21 o 
   4   0   0        4.87        5.73      0.71 o 
   5   0   0       82.12       92.64      4.94 o 
   6   0   0      433.01      451.22     23.32 o 
   8   0   0        0.03        0.05      0.11 o 
   9   0   0       98.51      110.06      2.16 o 
  10   0   0       15.58       15.18      0.35 o 
  11   0   0        0.12        0.01      0.09 o 
   1   1   0     1195.50      967.10     22.81 o 
   2   1   0     4133.99     2683.93     67.20 o 
   3   1   0     1760.62     1561.92     45.15 o 
   4   1   0       45.47       45.28      1.41 o 
   5   1   0       96.11       98.43      2.99 o 
   6   1   0       21.61       21.48      0.98 o 
   8   1   0       42.63       42.41      0.68 o 
   9   1   0       21.62       22.37      0.39 o 
  10   1   0        7.70        6.42      0.19 o 
   0   2   0      456.81      428.20     26.90 o 
   1   2   0       52.90       63.80      1.46 o 
   2   2   0        4.29        5.62      0.15 o 
   3   2   0      119.03      122.73      3.09 o 
   4   2   0       95.19       96.12      2.61 o 
   5   2   0      206.29      241.50      7.19 o 
   6   2   0       51.33       53.27      1.73 o 
   7   2   0       17.96       17.11      0.53 o 
   8   2   0       81.74       86.82      1.48 o 
   9   2   0        2.81        2.90      0.19 o 
  10   2   0        0.07       -0.01      0.05 o 
   1   3   0     2131.71     2009.23     61.97 o 
   2   3   0       43.14       52.89      1.29 o 
   3   3   0        1.21        1.12      0.11 o 
   4   3   0       18.06       20.72      0.97 o 
   5   3   0       27.71       21.49      0.92 o 
   6   3   0       42.02       41.70      1.35 o 
   7   3   0       67.95       67.99      1.03 o 
   8   3   0       12.69       12.36      0.24 o 
   9   3   0       11.75       10.78      0.26 o 
  10   3   0        5.17        4.19      0.14 o 
   0   4   0     1143.43     1285.94     63.98 o 
   1   4   0      220.35      264.19     13.23 o 
   2   4   0      590.71      639.74     20.51 o 
   3   4   0       36.08       35.26      1.48 o 
   4   4   0        8.95       10.41      0.82 o 
   5   4   0       35.51       31.15      0.96 o 
   6   4   0        0.92        0.98      0.06 o 
   7   4   0       59.67       60.57      0.94 o 
   8   4   0       10.82       11.66      0.29 o 
   9   4   0        0.52        0.31      0.08 o 
  10   4   0        3.75        3.23      0.10 o 
   1   5   0      243.55      263.65     13.39 o 
   2   5   0       36.40       39.16      2.19 o 
   3   5   0       84.67       78.35      3.23 o 
   4   5   0       58.19       58.03      3.89 o 
   5   5   0      146.45      156.05      3.22 o 
   6   5   0        4.48        4.02      0.12 o 
   7   5   0      165.03      181.24      2.49 o 
   8   5   0        0.00        0.04      0.07 o 
   9   5   0       14.41       13.09      0.72 o 
   0   6   0      417.86      453.26     22.82 o 
   1   6   0       40.23       37.87      2.31 o 
   2   6   0       22.31       22.33      1.95 o 
   3   6   0        4.17        4.69      0.51 o 
   4   6   0       39.89       35.88      0.66 o 
   5   6   0      140.82      160.69      2.54 o 
   6   6   0       68.60       75.39      1.34 o 
   7   6   0        0.43        0.53      0.06 o 
   8   6   0        6.50        7.27      0.26 o 
   1   7   0        7.35        7.41      0.36 o 
   2   7   0       10.72        9.52      0.57 o 
   3   7   0        7.82        6.09      0.17 o 
   4   7   0        1.36        1.21      0.06 o 
   5   7   0        1.61        1.52      0.06 o 
   6   7   0       28.88       31.06      0.66 o 
   7   7   0        0.07        0.19      0.06 o 
   8   7   0        7.90        8.03      0.27 o 
   1   8   0       26.07       22.07      0.93 o 
   2   8   0        0.66        0.34      0.08 o 
   3   8   0        0.02        0.37      0.12 o 
   4   8   0       21.52       23.14      0.45 o 
   5   8   0        6.13        5.92      0.17 o 
   6   8   0       25.60       27.23      0.58 o 
   2   9   0       27.91       24.40      1.02 o 
   3   9   0       16.95       17.93      0.41 o 
   4   9   0        6.79        6.93      0.20 o 
   5   9   0        1.45        1.76      0.08 o 
 -11   1   1        3.62        3.06      0.11 o 
 -10   1   1       16.79       17.19      0.35 o 
  -9   1   1        0.03        0.04      0.07 o 
  -8   1   1        2.41        2.53      0.21 o 
  -6   1   1      118.54      132.56      5.38 o 
  -5   1   1      318.95      365.98     10.78 o 
  -4   1   1      329.08      347.05     10.21 o 
  -3   1   1     1846.31     1701.32     60.66 o 
  -2   1   1     6195.80     4575.81    132.72 o 
  -1   1   1     1552.16     1473.01     64.13 o 
   0   1   1      200.60      216.76      4.45 o 
   1   1   1     2846.03     1897.57     40.62 o 
   2   1   1      421.58      400.43      9.47 o 
   3   1   1     1088.51     1069.33     35.06 o 
   4   1   1      859.66      882.92     22.25 o 
   5   1   1       35.13       35.73      1.13 o 
   6   1   1        0.56        0.24      0.06 o 
   7   1   1       50.25       54.67      1.00 o 
   8   1   1        8.09        7.72      0.29 o 
   9   1   1       10.50        9.40      0.19 o 
  10   1   1        2.07        1.84      0.09 o 
 -10   2   1        0.05        0.01      0.05 o 
  -9   2   1       14.33       14.20      0.27 o 
  -8   2   1       10.24        9.19      0.31 o 
  -7   2   1       79.30       80.82      2.81 o 
  -6   2   1       29.08       29.57      1.28 o 
  -5   2   1        7.59        8.28      0.49 o 
  -4   2   1      421.60      477.79     12.80 o 
  -3   2   1       36.41       39.18      1.02 o 
  -2   2   1      779.02      791.13     17.92 o 
  -1   2   1     2388.64     2048.89     59.44 o 
   0   2   1      554.46      579.34     23.86 o 
   1   2   1      153.48      167.03      4.23 o 
   2   2   1      350.79      356.68      9.86 o 
   3   2   1       15.61       13.06      0.41 o 
   4   2   1       80.60       91.42      2.75 o 
   5   2   1      152.74      163.70      5.95 o 
   6   2   1        0.01        0.05      0.05 o 
   7   2   1       67.86       69.94      1.23 o 
   8   2   1        3.61        3.52      0.13 o 
   9   2   1        0.92        0.80      0.08 o 
  10   2   1        2.15        1.99      0.08 o 
 -10   3   1        0.65        0.46      0.08 o 
  -9   3   1       18.55       18.52      0.37 o 
  -8   3   1        1.32        1.20      0.10 o 
  -7   3   1        1.02        1.03      0.07 o 
  -6   3   1        0.50        0.07      0.26 o 
  -5   3   1        7.78        5.40      0.30 o 
  -4   3   1       66.92       69.87      2.71 o 
  -3   3   1     1441.01     1569.82     86.55 o 
  -2   3   1        2.49        1.58      0.09 o 
  -1   3   1      358.00      398.96      8.93 o 
   1   3   1       21.64       17.40      0.52 o 
   2   3   1       26.29       26.23      0.72 o 
   3   3   1        2.69        3.57      0.22 o 
   4   3   1       51.83       53.03      2.27 o 
   5   3   1      121.38      120.65      3.24 o 
   6   3   1       42.86       41.07      1.63 o 
   7   3   1       10.59       11.51      0.22 o 
   8   3   1        0.34        0.18      0.06 o 
   9   3   1        4.59        3.61      0.13 o 
  10   3   1        0.08        0.04      0.06 o 
 -10   4   1        9.90        9.62      0.26 o 
  -9   4   1       26.85       28.18      0.63 o 
  -8   4   1       44.70       43.50      0.79 o 
  -7   4   1       31.29       35.50      0.62 o 
  -6   4   1      140.98      148.21      3.36 o 
  -5   4   1        1.35        1.18      0.16 o 
  -4   4   1       12.64       13.51      0.58 o 
  -3   4   1       57.76       66.02      3.61 o 
  -2   4   1        0.32        1.96      0.15 o 
  -1   4   1       30.60       28.48      1.27 o 
   0   4   1      100.27      112.14      3.26 o 
   1   4   1       32.03       36.31      1.36 o 
   2   4   1        6.20        6.27      0.60 o 
   3   4   1      132.15      123.77      4.52 o 
   4   4   1        7.47        8.49      0.29 o 
   5   4   1        1.03        0.87      0.08 o 
   6   4   1      165.55      163.45      2.06 o 
   7   4   1        5.17        5.04      0.17 o 
   8   4   1       95.58      100.05      1.66 o 
   9   4   1        4.87        4.46      0.13 o 
  -9   5   1       57.72       60.82      1.69 o 
  -8   5   1        4.00        4.60      0.17 o 
  -7   5   1        1.23        1.88      0.13 o 
  -6   5   1       53.64       54.02      0.84 o 
  -5   5   1       31.34       32.81      0.73 o 
  -4   5   1        3.44        2.67      0.22 o 
  -3   5   1       37.05       47.94      2.32 o 
  -1   5   1        3.82        2.83      0.35 o 
   0   5   1        1.09        0.47      0.15 o 
   1   5   1       29.65       26.51      1.03 o 
   2   5   1        0.24        0.67      0.16 o 
   3   5   1       52.96       54.06      2.20 o 
   4   5   1       24.33       22.78      1.21 o 
   5   5   1      275.09      295.48      4.11 o 
   6   5   1      241.36      272.36      3.79 o 
   7   5   1       17.41       17.09      0.31 o 
   8   5   1        0.22        0.51      0.07 o 
   9   5   1       10.42       10.76      0.33 o 
  -9   6   1        0.00       -0.06      0.11 o 
  -8   6   1       16.63       17.09      0.52 o 
  -7   6   1       23.04       23.27      0.45 o 
  -6   6   1        6.05        5.93      0.17 o 
  -5   6   1       11.63       12.29      0.24 o 
  -4   6   1       43.66       43.54      0.71 o 
  -3   6   1       32.10       25.53      1.35 o 
  -2   6   1       11.93       10.09      0.58 o 
  -1   6   1        1.40        1.25      0.35 o 
   0   6   1        3.87        2.07      0.35 o 
   1   6   1        6.68        5.49      0.64 o 
   2   6   1       47.23       53.46      2.42 o 
   3   6   1      126.90      127.54      2.46 o 
   4   6   1      243.97      258.93      4.06 o 
   5   6   1       87.04       87.71      1.40 o 
   6   6   1        7.32        7.54      0.17 o 
   7   6   1        0.22        0.20      0.05 o 
   8   6   1        5.51        5.03      0.20 o 
  -8   7   1        2.60        3.21      0.11 o 
  -7   7   1        5.16        4.47      0.13 o 
  -6   7   1       38.97       43.73      0.81 o 
  -5   7   1       13.77       14.25      0.30 o 
  -4   7   1       10.08        9.27      0.21 o 
  -3   7   1       21.05       20.58      0.43 o 
  -2   7   1      171.05      168.17      4.81 o 
  -1   7   1       63.24       60.64      2.47 o 
   0   7   1        5.07        5.92      0.42 o 
   1   7   1       49.32       47.40      1.03 o 
   2   7   1       36.77       34.60      0.73 o 
   3   7   1      312.41      335.99      6.88 o 
   4   7   1      101.48      109.94      1.96 o 
   5   7   1        3.85        4.84      0.23 o 
   6   7   1       10.93       10.24      0.25 o 
   7   7   1        0.90        0.79      0.06 o 
  -7   8   1        3.30        3.06      0.11 o 
  -6   8   1        0.04        0.10      0.08 o 
  -5   8   1        1.20        1.27      0.22 o 
  -4   8   1       29.38       28.32      0.67 o 
  -3   8   1        2.89        2.78      0.13 o 
  -2   8   1       35.47       32.67      1.35 o 
  -1   8   1        6.76        6.40      0.32 o 
   1   8   1        0.41        0.72      0.23 o 
   2   8   1        2.77        2.68      0.20 o 
   3   8   1        2.19        2.52      0.09 o 
   4   8   1       27.55       30.21      0.57 o 
   5   8   1       25.32       26.15      0.50 o 
   6   8   1       27.46       26.85      0.57 o 
  -5   9   1        0.26        0.54      0.05 o 
  -4   9   1        2.86        2.58      0.11 o 
  -3   9   1       35.84       33.90      0.91 o 
  -2   9   1        0.00        0.11      0.07 o 
   1   9   1        4.07        4.00      0.23 o 
   2   9   1       15.23       17.48      0.52 o 
   3   9   1       30.49       30.50      0.69 o 
   4   9   1        2.51        3.04      0.11 o 
   5   9   1        0.09        0.32      0.05 o 
   2  10   1        0.26        0.50      0.07 o 
 -11   0   2       19.29       18.63      0.53 o 
 -10   0   2        0.16        0.02      0.08 o 
  -9   0   2      169.96      188.59      3.60 o 
  -8   0   2       17.59       19.50      0.47 o 
  -6   0   2      527.96      554.71     28.63 o 
  -5   0   2      278.44      329.28     17.04 o 
  -4   0   2      133.15      130.57      4.71 o 
  -3   0   2     5681.21     4594.27    292.72 o 
  -2   0   2     2533.10     2188.07     89.02 o 
  -1   0   2      482.99      399.15     12.78 o 
   0   0   2     6136.50     3514.00    123.94 o 
   1   0   2      928.23      796.60     39.72 o 
   2   0   2     2112.71     1694.12    140.26 o 
   3   0   2      722.22      718.65     59.18 o 
   4   0   2       86.57       86.57      3.15 o 
   7   0   2      130.94      132.94      3.25 o 
   8   0   2        0.37        0.22      0.12 o 
   9   0   2        0.01       -0.05      0.09 o 
  10   0   2        2.16        2.48      0.15 o 
 -11   1   2        8.89        7.58      0.14 o 
 -10   1   2        6.71        7.27      0.19 o 
  -9   1   2        9.95       11.95      0.22 o 
  -8   1   2       28.42       28.57      0.48 o 
  -6   1   2      181.64      192.99      7.18 o 
  -5   1   2       98.50      120.07      6.37 o 
  -4   1   2      211.20      237.41      7.66 o 
  -3   1   2     2093.90     1960.99     57.00 o 
  -2   1   2     1506.08     1392.91     36.56 o 
  -1   1   2     2542.76     2011.78     48.06 o 
   0   1   2      335.22      366.06      7.95 o 
   1   1   2        2.68        1.62      0.07 o 
   2   1   2      109.93      115.89      2.97 o 
   3   1   2      283.16      296.96      7.52 o 
   4   1   2      139.60      128.71      3.80 o 
   5   1   2      160.96      163.69      6.01 o 
   7   1   2       16.29       12.68      0.24 o 
   8   1   2        6.36        5.70      0.18 o 
   9   1   2       20.14       22.64      0.44 o 
  10   1   2        1.54        1.60      0.07 o 
 -11   2   2        5.19        4.89      0.17 o 
 -10   2   2        1.12        0.69      0.06 o 
  -9   2   2        1.43        0.83      0.09 o 
  -8   2   2       48.39       51.32      0.89 o 
  -7   2   2       26.36       25.26      0.96 o 
  -6   2   2      219.87      243.06      9.96 o 
  -5   2   2     1206.38     1296.39     46.15 o 
  -4   2   2       85.92      100.27      3.27 o 
  -3   2   2     1173.03     1187.75     54.47 o 
  -2   2   2      241.46      299.77      8.13 o 
  -1   2   2      185.41      226.10      4.87 o 
   0   2   2       28.79       34.96      1.05 o 
   1   2   2      855.63      840.45     31.84 o 
   2   2   2     1523.62     1343.87     33.67 o 
   3   2   2      545.16      564.97     16.49 o 
   4   2   2       12.06       13.96      0.86 o 
   5   2   2        4.88        4.60      0.30 o 
   6   2   2        1.24        1.17      0.09 o 
   7   2   2        1.72        2.21      0.13 o 
   8   2   2        0.13        0.01      0.05 o 
   9   2   2        0.01       -0.05      0.07 o 
  10   2   2       25.11       29.57      0.46 o 
 -10   3   2        3.82        3.33      0.13 o 
  -9   3   2        6.56        5.90      0.17 o 
  -8   3   2       40.65       39.79      0.78 o 
  -7   3   2       29.49       28.56      0.52 o 
  -6   3   2      128.12      138.82      4.54 o 
  -5   3   2        3.08        3.21      0.26 o 
  -4   3   2      725.70      886.84     31.61 o 
  -3   3   2      216.51      244.45      7.76 o 
  -2   3   2      653.58      808.51     45.68 o 
  -1   3   2      172.78      211.10      5.04 o 
   0   3   2      368.23      458.83     14.75 o 
   1   3   2      794.90      828.50     23.87 o 
   2   3   2       83.35       87.68      3.53 o 
   3   3   2      308.82      326.19      9.57 o 
   4   3   2       51.82       41.99      1.62 o 
   5   3   2       38.62       33.74      1.10 o 
   6   3   2       81.51       81.60      1.53 o 
   7   3   2       17.16       17.44      0.28 o 
   8   3   2        1.79        2.00      0.08 o 
   9   3   2        1.95        1.76      0.10 o 
 -10   4   2        6.25        5.45      0.16 o 
  -9   4   2        4.00        3.78      0.19 o 
  -8   4   2        1.28        1.73      0.09 o 
  -7   4   2       22.52       21.99      0.41 o 
  -6   4   2        1.61        2.70      0.20 o 
  -5   4   2        0.03        0.02      0.13 o 
  -4   4   2      149.51      170.04      8.95 o 
  -3   4   2       56.26       66.14      2.52 o 
  -2   4   2      557.44      633.08     22.59 o 
  -1   4   2      117.92      128.43      4.57 o 
   0   4   2        9.18       10.95      0.54 o 
   1   4   2       11.58       12.36      0.57 o 
   2   4   2        3.53        6.05      1.55 o 
   3   4   2      454.03      512.80     25.58 o 
   4   4   2       87.66       84.03      2.65 o 
   5   4   2       61.16       57.60      2.27 o 
   6   4   2       12.66       16.95      0.26 o 
   7   4   2        0.05        0.20      0.07 o 
   8   4   2        0.04       -0.01      0.06 o 
   9   4   2        4.34        5.13      0.20 o 
  -9   5   2       10.28       11.54      0.51 o 
  -8   5   2        0.59        0.57      0.08 o 
  -7   5   2        1.91        1.88      0.07 o 
  -6   5   2        1.08        0.90      0.05 o 
  -5   5   2        0.55        0.43      0.09 o 
  -4   5   2      261.30      280.10      8.92 o 
  -3   5   2       27.05       27.25      0.90 o 
  -2   5   2       59.67       66.30      2.17 o 
  -1   5   2      102.11      112.74      5.87 o 
   0   5   2        6.95        6.66      0.35 o 
   1   5   2       62.70       68.51      2.57 o 
   2   5   2       66.17       65.08      2.13 o 
   3   5   2       94.31      104.27      3.41 o 
   4   5   2       11.46       11.44      0.78 o 
   5   5   2       72.59       72.89      1.04 o 
   6   5   2        0.03        0.11      0.04 o 
   7   5   2       27.81       26.61      0.46 o 
   8   5   2        2.62        2.05      0.13 o 
   9   5   2        1.01        0.82      0.10 o 
  -9   6   2        1.50        1.05      0.12 o 
  -8   6   2       18.63       21.93      0.51 o 
  -7   6   2        4.85        4.71      0.15 o 
  -6   6   2        7.28        5.71      0.15 o 
  -5   6   2       18.65       20.14      0.40 o 
  -4   6   2      102.09      108.72      1.73 o 
  -3   6   2      189.54      214.68      8.80 o 
  -1   6   2       66.88       63.43      3.21 o 
   0   6   2       75.90       70.98      3.58 o 
   1   6   2        1.69        1.29      0.26 o 
   2   6   2       15.97       17.34      1.09 o 
   3   6   2        0.00        0.29      0.09 o 
   4   6   2      201.63      226.35      4.01 o 
   5   6   2       18.48       19.56      0.36 o 
   6   6   2       80.93       86.89      1.39 o 
   7   6   2        0.31        0.29      0.05 o 
   8   6   2        0.92        1.21      0.08 o 
  -8   7   2        0.07        0.10      0.05 o 
  -7   7   2        0.68        0.69      0.07 o 
  -6   7   2        0.51        0.36      0.06 o 
  -5   7   2       22.71       20.17      0.43 o 
  -4   7   2       24.33       21.25      0.47 o 
  -3   7   2        7.35        8.27      0.19 o 
  -2   7   2       14.44       16.06      0.70 o 
  -1   7   2       18.11       16.50      0.37 o 
   0   7   2       19.33       16.06      0.41 o 
   1   7   2        0.78        0.67      0.07 o 
   2   7   2      110.96      116.89      1.95 o 
   3   7   2       13.91       14.61      0.28 o 
   4   7   2       90.67       89.70      1.44 o 
   5   7   2      129.02      138.01      2.19 o 
   6   7   2        0.16        0.17      0.04 o 
   7   7   2        0.30        0.29      0.04 o 
  -7   8   2        3.61        3.77      0.14 o 
  -6   8   2       11.09       10.53      0.25 o 
  -5   8   2        3.14        2.76      0.11 o 
  -4   8   2        0.40        0.59      0.07 o 
  -3   8   2       54.12       55.48      1.11 o 
  -2   8   2       28.17       26.11      0.79 o 
  -1   8   2        5.57        6.75      0.39 o 
   0   8   2      110.85      108.36      2.23 o 
   1   8   2      162.15      164.99      3.00 o 
   2   8   2       19.88       19.59      0.48 o 
   3   8   2        2.57        2.30      0.11 o 
   4   8   2       18.20       17.31      0.31 o 
   5   8   2       11.77        9.62      0.19 o 
   6   8   2       28.12       31.15      0.64 o 
  -5   9   2        1.50        1.45      0.08 o 
  -4   9   2       21.55       22.22      0.53 o 
  -3   9   2       97.58       97.97      2.55 o 
  -2   9   2       10.45       11.36      0.50 o 
   0   9   2        0.61        0.39      0.08 o 
   1   9   2        0.79        0.59      0.06 o 
   2   9   2        2.27        2.14      0.11 o 
   3   9   2        1.39        0.90      0.05 o 
   4   9   2        2.68        2.97      0.10 o 
 -11   1   3        8.79        7.65      0.16 o 
 -10   1   3        0.01       -0.04      0.07 o 
  -9   1   3        0.84        0.65      0.07 o 
  -8   1   3       21.22       20.45      0.33 o 
  -6   1   3        8.59        6.20      0.46 o 
  -5   1   3     1612.23     1627.69     58.88 o 
  -4   1   3       53.51       54.52      1.81 o 
  -3   1   3      585.05      635.25     15.11 o 
  -2   1   3      336.67      367.31      8.26 o 
  -1   1   3      212.92      224.45      4.85 o 
   0   1   3     2374.74     1782.62     51.32 o 
   1   1   3        1.87        0.64      0.10 o 
   2   1   3        3.69        5.21      0.20 o 
   3   1   3        0.03        0.22      0.10 o 
   4   1   3      445.15      470.54     13.68 o 
   5   1   3       48.30       48.28      2.71 o 
   6   1   3        0.68        0.65      0.18 o 
   7   1   3       32.74       33.18      0.54 o 
   8   1   3       25.85       26.82      0.41 o 
   9   1   3       84.66       99.64      1.49 o 
 -10   2   3        3.04        2.62      0.09 o 
  -9   2   3        0.38        0.36      0.07 o 
  -8   2   3       10.89       10.30      0.27 o 
  -7   2   3      134.06      144.00      5.15 o 
  -6   2   3        0.13       -0.05      0.20 o 
  -5   2   3       98.92      111.63      4.13 o 
  -4   2   3       10.56       10.01      0.89 o 
  -3   2   3      200.19      236.27      7.50 o 
  -2   2   3      203.52      237.63      6.46 o 
  -1   2   3        0.74        0.98      0.05 o 
   0   2   3     1073.02     1061.21     34.94 o 
   1   2   3      757.90      750.23     21.59 o 
   2   2   3     1211.16     1147.21     79.71 o 
   3   2   3      151.19      175.86      6.22 o 
   4   2   3       83.07       89.04      4.63 o 
   5   2   3       53.44       52.52      2.69 o 
   6   2   3       22.75       19.85      0.35 o 
   7   2   3        0.97        0.80      0.05 o 
   8   2   3        0.02        0.04      0.05 o 
   9   2   3        1.38        1.45      0.08 o 
 -10   3   3        3.55        3.46      0.11 o 
  -9   3   3       21.27       23.56      0.50 o 
  -8   3   3       26.04       23.75      0.50 o 
  -7   3   3        3.64        3.94      0.16 o 
  -5   3   3        1.16        1.21      0.33 o 
  -4   3   3      330.93      395.56     14.17 o 
  -3   3   3      155.37      190.46      6.92 o 
  -2   3   3      253.95      288.79     10.38 o 
  -1   3   3      202.36      238.23      8.42 o 
   0   3   3      256.85      292.10     10.43 o 
   1   3   3      646.54      685.13     24.24 o 
   2   3   3      157.27      157.71      6.37 o 
   3   3   3      113.37      113.61      4.18 o 
   4   3   3        8.44        7.53      0.52 o 
   5   3   3        0.47        0.13      0.06 o 
   6   3   3       22.95       23.79      0.43 o 
   7   3   3       24.84       23.76      0.37 o 
   8   3   3        9.32       10.35      0.20 o 
   9   3   3        5.15        5.14      0.19 o 
 -10   4   3       15.77       17.58      0.32 o 
  -9   4   3        1.51        1.65      0.11 o 
  -8   4   3        0.72        0.75      0.11 o 
  -7   4   3        0.01        0.02      0.06 o 
  -6   4   3        1.97        2.75      0.09 o 
  -5   4   3       27.23       24.72      1.01 o 
  -4   4   3        0.78        0.95      0.18 o 
  -3   4   3        3.72        4.10      0.24 o 
  -2   4   3       21.03       17.51      0.92 o 
  -1   4   3      145.08      157.77      5.63 o 
   0   4   3        4.29        3.85      0.25 o 
   1   4   3      368.31      412.01     14.65 o 
   2   4   3      336.73      370.35     13.22 o 
   3   4   3      204.88      201.04      8.60 o 
   4   4   3       51.57       55.67      2.20 o 
   5   4   3        8.82        9.05      0.15 o 
   6   4   3        6.08        6.19      0.13 o 
   7   4   3        0.07        0.43      0.13 o 
   8   4   3        0.72        0.65      0.07 o 
   9   4   3        3.34        3.75      0.22 o 
  -9   5   3        9.58        9.45      0.32 o 
  -8   5   3       24.35       25.33      0.56 o 
  -7   5   3        1.96        2.77      0.10 o 
  -6   5   3       36.53       34.09      0.56 o 
  -5   5   3        0.10        0.11      0.05 o 
  -4   5   3       73.69       74.19      3.27 o 
  -3   5   3        1.91        2.32      0.28 o 
  -2   5   3       82.89       83.59      4.21 o 
  -1   5   3        1.14        1.95      0.32 o 
   0   5   3      114.36      106.57      3.87 o 
   1   5   3      122.50      115.08      4.16 o 
   2   5   3       22.29       21.22      0.76 o 
   3   5   3        7.02        5.92      0.27 o 
   4   5   3       24.93       22.21      0.36 o 
   5   5   3       54.07       53.93      0.78 o 
   6   5   3       11.09       13.33      0.22 o 
   7   5   3        5.28        5.71      0.28 o 
   8   5   3        0.54        0.75      0.08 o 
  -9   6   3        2.51        2.15      0.12 o 
  -8   6   3        0.14        0.21      0.06 o 
  -7   6   3       64.42       63.89      1.25 o 
  -6   6   3       59.60       58.23      1.17 o 
  -5   6   3        6.06        5.94      0.20 o 
  -4   6   3        1.49        1.28      0.14 o 
  -3   6   3       10.11        9.12      0.80 o 
   1   6   3       16.17       18.39      0.78 o 
   2   6   3      137.45      157.69      2.88 o 
   3   6   3      380.68      410.12      6.10 o 
   4   6   3       52.43       55.41      0.90 o 
   5   6   3       51.27       51.74      0.85 o 
   6   6   3        0.49        0.46      0.09 o 
   7   6   3        0.04        0.08      0.06 o 
  -8   7   3        0.07        0.07      0.05 o 
  -7   7   3        1.06        0.76      0.06 o 
  -6   7   3       17.00       18.73      0.41 o 
  -5   7   3      122.26      129.49      2.50 o 
  -4   7   3        0.05        0.07      0.05 o 
  -3   7   3       34.07       31.17      0.65 o 
  -2   7   3        0.56        0.16      0.05 o 
  -1   7   3        4.10        5.48      0.19 o 
   0   7   3       23.85       24.38      0.56 o 
   1   7   3      313.91      343.35      6.23 o 
   2   7   3      116.79      119.58      2.20 o 
   3   7   3      105.61      108.63      1.57 o 
   4   7   3      177.78      192.85      3.04 o 
   5   7   3       13.82       13.59      0.25 o 
   6   7   3        9.48        8.15      0.19 o 
  -6   8   3        0.04        0.11      0.05 o 
  -5   8   3       37.89       38.23      0.90 o 
  -4   8   3        3.27        2.68      0.11 o 
  -3   8   3       10.16        7.67      0.22 o 
  -2   8   3       13.37       12.65      0.49 o 
  -1   8   3        0.00        0.04      0.06 o 
   0   8   3       11.93       12.17      0.27 o 
   1   8   3        9.37       11.65      0.27 o 
   2   8   3       14.67       14.05      0.32 o 
   3   8   3        0.01        0.07      0.05 o 
   4   8   3       10.12        9.11      0.18 o 
   5   8   3        1.42        1.77      0.06 o 
  -5   9   3        2.81        2.91      0.14 o 
  -4   9   3        0.19        0.40      0.05 o 
  -3   9   3       35.21       33.16      0.72 o 
  -2   9   3        1.73        1.79      0.09 o 
  -1   9   3        6.92        9.50      0.61 o 
   0   9   3        0.49        0.42      0.06 o 
   1   9   3       14.50       13.56      0.35 o 
   2   9   3        2.05        2.48      0.11 o 
   3   9   3       17.94       17.28      0.35 o 
 -11   0   4        1.01        1.38      0.18 o 
 -10   0   4        0.09        0.26      0.09 o 
  -9   0   4        0.22        0.27      0.09 o 
  -8   0   4       18.25       18.59      0.44 o 
  -7   0   4      222.81      195.72      6.18 o 
  -6   0   4        0.00        0.26      0.31 o 
  -5   0   4        0.04        0.14      0.21 o 
  -4   0   4       10.79       15.02      0.97 o 
  -3   0   4      609.43      701.03     28.68 o 
  -2   0   4      621.46      623.07     25.89 o 
  -1   0   4        0.81        0.81      0.14 o 
   0   0   4      477.14      451.20     16.03 o 
   1   0   4      179.42      151.32      5.35 o 
   2   0   4      518.48      538.88     27.10 o 
   3   0   4      217.20      218.16     11.02 o 
   4   0   4      270.62      258.08     12.87 o 
   6   0   4        9.76        8.62      0.29 o 
   7   0   4      268.18      310.58      7.55 o 
   8   0   4       14.64       13.68      0.30 o 
   9   0   4       10.92       12.41      0.43 o 
 -11   1   4        4.77        4.41      0.32 o 
 -10   1   4        0.96        0.80      0.10 o 
  -9   1   4        1.20        1.00      0.08 o 
  -8   1   4        3.16        2.95      0.12 o 
  -7   1   4       57.10       61.67      0.97 o 
  -6   1   4      252.20      277.29     10.24 o 
  -5   1   4      164.99      174.66      6.49 o 
  -4   1   4      132.40      136.66      4.48 o 
  -3   1   4       11.90       10.34      0.41 o 
  -2   1   4      100.30      115.61      2.79 o 
  -1   1   4       90.32       92.80      2.72 o 
   0   1   4       13.99       18.07      0.48 o 
   1   1   4       11.96       12.09      0.41 o 
   2   1   4       51.04       45.72      1.64 o 
   3   1   4        0.02       -0.10      0.10 o 
   4   1   4      106.25       99.96      3.75 o 
   6   1   4       62.73       59.90      0.88 o 
   7   1   4        3.89        3.06      0.11 o 
   8   1   4        4.25        4.25      0.21 o 
   9   1   4       32.33       34.83      0.51 o 
 -10   2   4        9.96       10.74      0.22 o 
  -9   2   4        7.09        6.89      0.17 o 
  -8   2   4      200.75      209.57      3.06 o 
  -7   2   4      204.29      198.89      3.25 o 
  -5   2   4      422.50      454.47     23.46 o 
  -4   2   4        2.78        1.66      0.20 o 
  -3   2   4        1.39        1.86      0.15 o 
  -2   2   4      486.49      543.50     15.77 o 
  -1   2   4        2.17        2.27      0.15 o 
   0   2   4      581.74      583.08     24.60 o 
   1   2   4       56.84       54.57      2.04 o 
   2   2   4      269.85      258.05     11.61 o 
   3   2   4       11.23        6.63      0.69 o 
   4   2   4       77.21       72.23      3.98 o 
   5   2   4        7.26        7.67      0.32 o 
   6   2   4      134.19      136.60      2.07 o 
   7   2   4       10.88        9.57      0.20 o 
   8   2   4       52.85       54.46      0.86 o 
   9   2   4        4.09        3.89      0.16 o 
 -10   3   4        1.69        1.06      0.07 o 
  -9   3   4       88.95       92.31      1.39 o 
  -8   3   4        0.22        0.75      0.12 o 
  -7   3   4       59.24       62.35      1.73 o 
  -6   3   4        6.43        8.23      0.42 o 
  -5   3   4       40.64       34.44      1.43 o 
  -4   3   4       43.37       44.62      1.75 o 
  -3   3   4      183.86      209.95     10.47 o 
  -2   3   4       25.26       27.33      1.40 o 
  -1   3   4       12.09       14.49      0.59 o 
   0   3   4      909.72      962.31     34.08 o 
   1   3   4      869.28      884.44     31.20 o 
   2   3   4      432.53      451.22     24.34 o 
   3   3   4      372.79      397.25     26.44 o 
   5   3   4       34.88       33.85      0.55 o 
   6   3   4        0.02        0.32      0.06 o 
   7   3   4       64.16       67.84      0.98 o 
   8   3   4        3.32        3.48      0.09 o 
   9   3   4        1.85        1.79      0.09 o 
 -10   4   4        0.03       -0.06      0.06 o 
  -9   4   4        5.59        5.86      0.17 o 
  -8   4   4        3.66        3.49      0.15 o 
  -7   4   4        0.88        1.42      0.09 o 
  -6   4   4       61.13       59.57      1.07 o 
  -4   4   4       31.73       26.44      1.56 o 
  -3   4   4       45.97       37.93      1.98 o 
  -2   4   4      229.18      233.78     11.93 o 
  -1   4   4       21.86       22.97      1.23 o 
   0   4   4      552.21      594.03     21.00 o 
   1   4   4       10.20       10.63      0.51 o 
   2   4   4       23.38       24.79      0.70 o 
   3   4   4       53.68       51.37      2.04 o 
   4   4   4        7.46        8.64      0.15 o 
   5   4   4       14.54        9.99      0.20 o 
   6   4   4        4.77        3.95      0.12 o 
   7   4   4        2.16        1.29      0.08 o 
   8   4   4        0.00        0.05      0.05 o 
  -9   5   4        7.01        6.41      0.19 o 
  -8   5   4        1.03        1.49      0.10 o 
  -7   5   4       16.89       16.01      0.30 o 
  -6   5   4        7.29        6.53      0.16 o 
  -5   5   4       16.84       13.62      0.28 o 
  -4   5   4       37.45       35.56      0.87 o 
  -1   5   4       20.79       14.21      0.82 o 
   0   5   4      120.70      108.41      5.56 o 
   1   5   4        0.39        1.42      0.20 o 
   2   5   4       21.85       23.22      0.94 o 
   3   5   4       24.67       23.08      0.35 o 
   4   5   4        9.72        8.83      0.17 o 
   5   5   4        0.05        0.00      0.03 o 
   6   5   4        1.70        1.39      0.07 o 
   7   5   4       14.53       13.53      0.41 o 
   8   5   4        0.05        0.00      0.05 o 
  -8   6   4        0.27        0.26      0.06 o 
  -7   6   4       13.12       11.31      0.28 o 
  -6   6   4        0.04       -0.03      0.06 o 
  -5   6   4        0.79        1.00      0.09 o 
  -4   6   4       18.59       17.49      0.36 o 
  -3   6   4        0.00        0.39      0.13 o 
  -2   6   4      102.39      101.13      1.74 o 
  -1   6   4       54.76       58.67      1.03 o 
   0   6   4       15.61       14.63      0.37 o 
   1   6   4        0.74        0.83      0.12 o 
   2   6   4      101.28      111.15      2.06 o 
   3   6   4        0.04        0.00      0.05 o 
   4   6   4        0.46        0.28      0.04 o 
   5   6   4        1.82        0.94      0.05 o 
   6   6   4       20.08       22.64      0.39 o 
   7   6   4        2.59        2.25      0.10 o 
  -7   7   4        4.40        4.42      0.13 o 
  -6   7   4       15.11       12.33      0.29 o 
  -5   7   4        7.81        6.31      0.19 o 
  -4   7   4       25.84       23.12      0.52 o 
  -3   7   4       48.06       42.54      0.68 o 
  -2   7   4       62.10       61.34      0.96 o 
  -1   7   4      228.44      239.78      4.16 o 
   0   7   4        0.43        0.37      0.06 o 
   1   7   4       40.41       43.16      0.78 o 
   2   7   4        0.96        0.93      0.09 o 
   3   7   4       17.28       18.85      0.36 o 
   4   7   4       18.17       15.92      0.29 o 
   5   7   4       21.97       22.85      0.40 o 
   6   7   4        0.07       -0.06      0.04 o 
  -6   8   4        1.83        1.30      0.07 o 
  -5   8   4        1.16        1.64      0.12 o 
  -4   8   4       56.65       58.10      1.12 o 
  -3   8   4       22.29       22.82      0.50 o 
  -2   8   4      169.84      176.90      2.86 o 
  -1   8   4       21.46       22.17      0.44 o 
   0   8   4       39.22       38.85      0.66 o 
   1   8   4       75.88       74.27      1.22 o 
   2   8   4       34.80       33.46      0.59 o 
   3   8   4        3.32        3.96      0.13 o 
   4   8   4       33.20       35.20      0.62 o 
   5   8   4       18.36       16.84      0.31 o 
  -4   9   4        0.00       -0.02      0.06 o 
  -3   9   4        3.90        3.15      0.12 o 
  -2   9   4        0.76        0.64      0.11 o 
  -1   9   4        1.15        0.80      0.06 o 
   0   9   4        2.47        3.42      0.13 o 
   1   9   4        4.71        4.23      0.12 o 
   2   9   4        1.08        1.03      0.05 o 
   3   9   4        7.16        7.16      0.25 o 
 -10   1   5        3.87        3.53      0.13 o 
  -9   1   5        3.64        2.71      0.11 o 
  -8   1   5        4.93        4.52      0.14 o 
  -7   1   5        1.28        1.22      0.07 o 
  -5   1   5       95.30       97.63      3.73 o 
  -4   1   5       55.66       56.93      3.13 o 
  -3   1   5       23.94       21.31      0.85 o 
  -2   1   5        2.59        3.05      0.22 o 
  -1   1   5       70.75       80.74      2.88 o 
   0   1   5      371.48      336.83     12.97 o 
   1   1   5      416.50      401.32     14.15 o 
   2   1   5      326.69      328.49     11.72 o 
   3   1   5      103.01       89.49      3.29 o 
   5   1   5       15.69       15.92      0.29 o 
   6   1   5        0.33        0.15      0.10 o 
   7   1   5       18.75       18.96      0.40 o 
   8   1   5       74.64       82.11      1.30 o 
 -10   2   5        1.46        1.91      0.10 o 
  -9   2   5        0.46        0.28      0.07 o 
  -8   2   5       42.79       38.21      0.56 o 
  -7   2   5       12.12       12.08      0.36 o 
  -6   2   5       48.10       41.88      1.38 o 
  -5   2   5        0.83        1.16      0.35 o 
  -4   2   5       15.95       11.88      0.71 o 
  -3   2   5      130.94      130.22      6.71 o 
  -2   2   5      110.08      105.70      5.38 o 
  -1   2   5       28.01       33.76      1.33 o 
   0   2   5      345.70      359.94     12.76 o 
   1   2   5      256.58      274.07     12.50 o 
   2   2   5       38.80       39.39      1.51 o 
   3   2   5        8.12       11.06      0.49 o 
   4   2   5        9.11        9.95      0.48 o 
   5   2   5       65.58       69.25      1.10 o 
   6   2   5       57.99       58.56      0.86 o 
   7   2   5        3.37        3.61      0.10 o 
   8   2   5        5.25        5.15      0.12 o 
 -10   3   5       24.75       24.02      0.38 o 
  -9   3   5        0.21        0.60      0.07 o 
  -8   3   5       37.88       33.26      0.60 o 
  -7   3   5        4.08        4.83      0.16 o 
  -6   3   5        0.21        0.19      0.06 o 
  -4   3   5        7.25        8.00      0.67 o 
  -3   3   5      121.26      119.19      5.97 o 
  -2   3   5        7.36        5.82      0.52 o 
  -1   3   5      226.34      232.71      8.25 o 
   0   3   5       79.21       78.67      2.86 o 
   1   3   5        0.00        0.13      0.14 o 
   2   3   5       21.34       19.46      0.85 o 
   4   3   5       36.31       31.96      0.60 o 
   5   3   5        0.14        0.23      0.05 o 
   6   3   5       16.60       14.24      0.28 o 
   7   3   5       24.10       23.35      0.36 o 
   8   3   5        1.13        1.42      0.07 o 
  -9   4   5        1.02        1.16      0.08 o 
  -8   4   5        3.37        2.40      0.11 o 
  -7   4   5        0.12        0.05      0.05 o 
  -6   4   5       23.73       25.00      0.41 o 
  -5   4   5      155.52      154.99      2.24 o 
  -2   4   5        4.77        5.40      0.57 o 
  -1   4   5       36.98       37.88      2.19 o 
   0   4   5       90.18       80.06      2.96 o 
   1   4   5      193.55      176.37      6.31 o 
   2   4   5        0.13        0.45      0.07 o 
   3   4   5        1.91        1.54      0.15 o 
   4   4   5        0.93        1.97      0.07 o 
   5   4   5        0.81        0.96      0.06 o 
   6   4   5        3.75        4.55      0.13 o 
   7   4   5        1.48        1.24      0.06 o 
  -9   5   5        3.86        3.10      0.12 o 
  -8   5   5        5.50        3.95      0.13 o 
  -7   5   5        0.01        0.11      0.04 o 
  -6   5   5        0.25        0.69      0.08 o 
  -5   5   5       14.15       14.14      0.23 o 
  -4   5   5      175.95      178.55      2.43 o 
  -3   5   5       34.68       31.62      0.52 o 
  -2   5   5      603.04      622.97     12.82 o 
  -1   5   5        0.03        0.04      0.07 o 
   0   5   5        1.01        1.43      0.10 o 
   1   5   5        2.67        2.89      0.11 o 
   2   5   5       11.37       11.69      0.23 o 
   3   5   5       15.64       16.85      0.28 o 
   4   5   5        0.43        0.21      0.04 o 
   5   5   5       21.33       21.11      0.44 o 
   6   5   5       25.97       25.55      0.60 o 
   7   5   5       18.47       17.33      0.38 o 
  -8   6   5        3.78        2.33      0.09 o 
  -7   6   5        5.70        4.45      0.12 o 
  -6   6   5       41.70       39.69      0.79 o 
  -5   6   5        0.02        0.07      0.07 o 
  -4   6   5        6.06        6.41      0.15 o 
  -3   6   5        0.01        0.30      0.20 o 
  -2   6   5      131.57      140.95      2.15 o 
  -1   6   5       10.88       10.53      0.30 o 
   0   6   5      466.64      510.85      8.92 o 
   1   6   5       48.49       49.98      0.95 o 
   2   6   5       11.39       11.05      0.24 o 
   3   6   5       28.74       25.94      0.51 o 
   4   6   5        0.41        0.14      0.05 o 
   5   6   5        2.22        2.08      0.07 o 
   6   6   5        2.69        3.10      0.11 o 
  -7   7   5        2.30        1.55      0.07 o 
  -6   7   5        0.16        0.25      0.06 o 
  -5   7   5       30.58       31.80      0.66 o 
  -4   7   5       18.89       19.30      0.34 o 
  -3   7   5       24.44       24.13      0.42 o 
  -2   7   5        0.71        0.58      0.05 o 
  -1   7   5      108.26      112.39      1.86 o 
   0   7   5        3.82        3.98      0.15 o 
   1   7   5      151.80      168.87      2.97 o 
   2   7   5       96.20      102.66      1.83 o 
   3   7   5        3.40        3.77      0.11 o 
   4   7   5        0.03        0.00      0.03 o 
   5   7   5        1.68        1.10      0.09 o 
  -6   8   5        0.53        0.40      0.05 o 
  -5   8   5        5.78        6.34      0.19 o 
  -4   8   5        0.91        0.62      0.06 o 
  -3   8   5       81.81       86.74      1.33 o 
  -2   8   5        3.99        5.30      0.19 o 
  -1   8   5       23.44       23.47      0.45 o 
   0   8   5        0.43        0.73      0.05 o 
   1   8   5        2.34        1.85      0.07 o 
   2   8   5        1.12        1.16      0.07 o 
   3   8   5        0.90        0.64      0.09 o 
   4   8   5        0.58        0.92      0.05 o 
  -3   9   5        1.23        0.62      0.06 o 
  -2   9   5        9.09       10.92      0.27 o 
  -1   9   5       30.70       31.40      0.58 o 
   0   9   5        1.26        1.01      0.06 o 
   1   9   5        0.52        0.66      0.06 o 
 -10   0   6        0.01        0.18      0.17 o 
  -9   0   6        2.63        2.53      0.16 o 
  -8   0   6        4.64        4.62      0.22 o 
  -7   0   6        0.01        0.36      0.19 o 
  -6   0   6        7.30        5.69      0.19 o 
  -4   0   6       12.73       12.33      0.90 o 
  -2   0   6      114.40      131.83      6.59 o 
  -1   0   6      278.07      272.11     13.75 o 
   0   0   6       35.05       31.38      1.63 o 
   1   0   6      353.95      298.20     14.91 o 
   2   0   6      112.15       91.76      4.92 o 
   4   0   6      497.33      527.55     23.37 o 
   5   0   6      294.68      314.12      6.98 o 
   6   0   6       18.75       18.64      0.44 o 
   7   0   6       51.47       56.28      1.33 o 
   8   0   6        8.68        7.75      0.65 o 
 -10   1   6        6.12        7.44      0.22 o 
  -9   1   6       16.48       15.24      0.38 o 
  -8   1   6        2.44        2.77      0.11 o 
  -7   1   6        2.46        1.96      0.08 o 
  -6   1   6        1.80        1.94      0.10 o 
  -3   1   6       24.48       26.89      1.40 o 
  -2   1   6      244.54      231.64      8.23 o 
  -1   1   6       10.92       10.12      0.48 o 
   0   1   6       77.08       76.44      2.77 o 
   1   1   6      195.25      162.15      5.85 o 
   3   1   6        0.00       -0.03      0.08 o 
   4   1   6      190.68      191.77      2.78 o 
   5   1   6       29.57       30.43      0.48 o 
   6   1   6      104.86      113.92      1.98 o 
   7   1   6        0.32        0.28      0.06 o 
   8   1   6        1.07        1.11      0.07 o 
 -10   2   6       13.66       13.72      0.30 o 
  -9   2   6        5.03        4.72      0.12 o 
  -8   2   6       33.09       33.49      0.55 o 
  -7   2   6       24.44       22.45      0.41 o 
  -6   2   6        0.06        0.13      0.21 o 
  -5   2   6      109.73      105.19      2.15 o 
  -3   2   6      298.74      306.76     15.28 o 
  -2   2   6       54.62       52.94      2.92 o 
  -1   2   6       35.66       30.53      1.19 o 
   0   2   6        1.51        3.92      0.45 o 
   1   2   6        0.08        0.20      0.17 o 
   3   2   6       21.99       21.10      0.61 o 
   4   2   6       81.57       86.34      1.35 o 
   5   2   6        4.79        4.31      0.12 o 
   6   2   6       22.29       22.96      0.36 o 
   7   2   6        1.33        1.19      0.10 o 
  -9   3   6       39.79       35.65      0.57 o 
  -8   3   6       11.63       11.91      0.27 o 
  -7   3   6        0.00        0.12      0.05 o 
  -6   3   6       12.22       11.38      0.23 o 
  -5   3   6       36.08       33.21      0.53 o 
  -4   3   6        2.57        2.47      0.24 o 
  -2   3   6        8.93        7.00      0.66 o 
  -1   3   6        7.19        6.12      0.64 o 
   0   3   6        0.89        0.30      0.28 o 
   2   3   6       94.84       83.66      2.57 o 
   3   3   6        6.85        5.67      0.16 o 
   4   3   6       34.78       32.89      0.56 o 
   5   3   6        0.10       -0.01      0.04 o 
   6   3   6        0.65        0.68      0.05 o 
   7   3   6        6.73        6.02      0.14 o 
  -9   4   6        9.94       11.72      0.22 o 
  -8   4   6        7.44        7.77      0.16 o 
  -7   4   6        0.36        0.83      0.15 o 
  -6   4   6        0.03        0.05      0.09 o 
  -5   4   6        0.15        0.36      0.05 o 
  -4   4   6       37.57       35.52      0.52 o 
  -3   4   6       10.94       11.81      0.34 o 
  -2   4   6       15.49       13.71      0.33 o 
  -1   4   6        0.20       -0.01      0.06 o 
   0   4   6        4.85        5.05      0.25 o 
   1   4   6       38.57       39.39      0.53 o 
   2   4   6       17.69       14.13      0.22 o 
   3   4   6       72.25       66.83      1.06 o 
   4   4   6        2.20        2.10      0.07 o 
   5   4   6      127.72      118.14      1.90 o 
   6   4   6        0.12        0.05      0.04 o 
   7   4   6        7.36        5.28      0.16 o 
  -8   5   6       16.10       18.23      0.33 o 
  -7   5   6        5.24        5.02      0.14 o 
  -6   5   6        4.49        4.39      0.10 o 
  -5   5   6       12.12       11.62      0.19 o 
  -4   5   6      132.61      131.92      1.78 o 
  -3   5   6       70.99       67.47      1.05 o 
  -2   5   6      298.01      316.83      4.74 o 
  -1   5   6        0.04        0.03      0.06 o 
   0   5   6       32.03       31.97      0.58 o 
   1   5   6        2.65        1.27      0.08 o 
   2   5   6       13.53       10.07      0.23 o 
   3   5   6        0.67        0.07      0.05 o 
   4   5   6       27.48       21.56      0.45 o 
   5   5   6        4.03        5.51      0.16 o 
   6   5   6        5.44        4.92      0.15 o 
  -8   6   6        2.95        3.86      0.13 o 
  -7   6   6       27.22       26.07      0.54 o 
  -6   6   6        0.03        0.10      0.04 o 
  -5   6   6        6.93        8.48      0.18 o 
  -4   6   6        5.77        5.26      0.13 o 
  -3   6   6      114.25      121.58      1.85 o 
  -2   6   6        0.37        0.38      0.07 o 
  -1   6   6      252.66      284.37      4.57 o 
   0   6   6        4.98        7.35      0.20 o 
   1   6   6       27.90       26.72      0.51 o 
   2   6   6        3.24        4.02      0.11 o 
   3   6   6        3.99        4.09      0.14 o 
   4   6   6        4.04        4.39      0.12 o 
   5   6   6        2.17        2.43      0.10 o 
  -6   7   6       11.11       10.72      0.22 o 
  -5   7   6        1.49        1.15      0.06 o 
  -4   7   6        2.67        3.33      0.15 o 
  -3   7   6        0.25        0.66      0.05 o 
  -2   7   6       49.55       46.27      0.73 o 
  -1   7   6       17.36       18.26      0.34 o 
   0   7   6        1.99        1.88      0.10 o 
   1   7   6        8.87        8.06      0.20 o 
   2   7   6       14.03       13.64      0.35 o 
   3   7   6        8.57        7.75      0.17 o 
   4   7   6        4.61        4.10      0.11 o 
  -5   8   6        0.21        0.15      0.04 o 
  -4   8   6       14.07       13.13      0.23 o 
  -3   8   6        1.37        1.64      0.08 o 
  -2   8   6       24.02       21.82      0.39 o 
  -1   8   6        1.67        2.13      0.09 o 
   0   8   6        4.46        4.44      0.12 o 
   1   8   6        0.06        0.01      0.04 o 
   2   8   6        5.29        5.21      0.20 o 
  -9   1   7        0.14        0.27      0.07 o 
  -8   1   7        4.53        3.52      0.11 o 
  -7   1   7       37.31       35.51      0.57 o 
  -6   1   7       28.40       28.23      0.48 o 
  -5   1   7       17.92       17.36      0.32 o 
  -4   1   7        5.90        5.79      0.18 o 
  -1   1   7       52.04       42.65      2.24 o 
   1   1   7        1.48        2.28      0.46 o 
   2   1   7      611.43      603.47      9.80 o 
   3   1   7        3.59        3.40      0.10 o 
   4   1   7       74.84       78.85      1.17 o 
   5   1   7       20.41       21.34      0.39 o 
   6   1   7        5.42        6.90      0.17 o 
   7   1   7        0.83        0.50      0.05 o 
  -9   2   7        2.13        2.13      0.10 o 
  -8   2   7        0.24        0.13      0.07 o 
  -7   2   7        7.95        7.79      0.20 o 
  -6   2   7        0.82        0.88      0.09 o 
  -5   2   7       20.35       22.51      0.42 o 
  -4   2   7       23.87       21.96      0.41 o 
  -3   2   7       13.94       15.57      0.54 o 
   1   2   7        2.24        3.09      0.13 o 
   2   2   7       20.28       20.40      0.38 o 
   3   2   7       67.46       71.06      1.05 o 
   4   2   7        5.06        3.86      0.11 o 
   5   2   7       13.02       13.19      0.27 o 
   6   2   7        4.48        5.43      0.12 o 
   7   2   7        9.18        8.72      0.17 o 
  -9   3   7        0.00       -0.02      0.06 o 
  -8   3   7        0.07        0.02      0.06 o 
  -7   3   7       18.51       17.43      0.33 o 
  -6   3   7        9.92        8.94      0.18 o 
  -5   3   7       39.26       37.85      0.59 o 
  -4   3   7        8.29        7.27      0.32 o 
  -3   3   7       26.11       20.46      0.37 o 
  -2   3   7        2.04        1.57      0.11 o 
  -1   3   7       23.42       25.02      0.47 o 
   0   3   7       59.21       57.72      0.95 o 
   1   3   7       21.23       18.75      0.35 o 
   2   3   7       84.32       82.30      1.48 o 
   3   3   7        6.76        6.77      0.21 o 
   4   3   7       19.48       17.91      0.27 o 
   5   3   7       15.05       16.59      0.26 o 
   6   3   7        0.80        0.52      0.04 o 
  -8   4   7       17.61       16.45      0.26 o 
  -7   4   7       20.66       19.68      0.33 o 
  -6   4   7        5.05        5.15      0.13 o 
  -5   4   7      356.73      384.26      5.37 o 
  -4   4   7        2.91        2.55      0.14 o 
  -3   4   7      170.17      174.78      2.38 o 
  -2   4   7        8.60       10.15      0.32 o 
  -1   4   7       20.93       19.33      0.33 o 
   0   4   7       11.48       11.60      0.21 o 
   1   4   7        2.79        1.74      0.06 o 
   2   4   7        2.89        3.26      0.09 o 
   3   4   7        0.07        0.02      0.06 o 
   4   4   7        8.04        8.83      0.19 o 
   5   4   7        0.39        0.57      0.05 o 
   6   4   7        0.33        0.32      0.04 o 
  -8   5   7        6.83        6.07      0.15 o 
  -7   5   7       32.37       29.93      0.44 o 
  -6   5   7       33.66       31.14      0.53 o 
  -5   5   7        8.52        8.18      0.17 o 
  -4   5   7       92.13       98.93      1.54 o 
  -3   5   7      122.82      133.14      2.03 o 
  -2   5   7       30.33       30.53      0.51 o 
  -1   5   7       40.40       42.51      0.74 o 
   0   5   7        2.15        1.90      0.15 o 
   1   5   7        3.74        3.31      0.13 o 
   2   5   7        9.42       12.32      0.29 o 
   3   5   7        3.06        3.48      0.26 o 
   4   5   7        0.35        0.14      0.06 o 
   5   5   7        4.77        6.31      0.16 o 
  -7   6   7        1.77        1.61      0.09 o 
  -6   6   7        0.00        0.14      0.04 o 
  -5   6   7        2.95        3.02      0.10 o 
  -4   6   7        4.66        4.50      0.12 o 
  -3   6   7        9.12        7.85      0.18 o 
  -2   6   7       51.44       56.02      0.88 o 
  -1   6   7        6.43        6.27      0.17 o 
   0   6   7       33.89       32.28      0.61 o 
   1   6   7        0.84        0.33      0.06 o 
   2   6   7        0.52        0.40      0.07 o 
   3   6   7       11.64       16.08      0.31 o 
   4   6   7        6.04        5.16      0.16 o 
  -5   7   7        0.24        0.26      0.04 o 
  -4   7   7        1.35        1.05      0.05 o 
  -3   7   7        1.48        0.93      0.05 o 
  -2   7   7       12.19       14.83      0.29 o 
  -1   7   7        9.26        8.70      0.20 o 
   0   7   7        0.01        0.10      0.05 o 
   1   7   7        0.01        0.15      0.06 o 
   2   7   7        6.99        6.62      0.21 o 
   3   7   7        0.00       -0.02      0.03 o 
  -3   8   7       19.45       19.27      0.36 o 
  -2   8   7       12.32       11.42      0.24 o 
  -1   8   7        1.24        1.74      0.09 o 
   0   8   7        3.28        3.32      0.09 o 
  -9   0   8        0.15       -0.03      0.13 o 
  -8   0   8       27.16       28.62      1.23 o 
  -7   0   8        7.66        7.80      0.29 o 
  -6   0   8       82.64       89.84      2.24 o 
  -5   0   8        7.33       10.10      0.29 o 
  -4   0   8       94.06       98.39      2.07 o 
  -3   0   8       49.45       51.18      0.93 o 
  -2   0   8      184.55      175.84      3.68 o 
  -1   0   8       23.55       21.80      0.49 o 
   0   0   8       62.38       53.98      1.18 o 
   1   0   8      103.42      101.53      2.77 o 
   2   0   8       37.00       34.92      0.79 o 
   3   0   8      384.94      425.54      8.79 o 
   4   0   8       31.50       27.24      0.62 o 
   5   0   8       44.30       48.26      1.31 o 
   6   0   8        1.86        1.94      0.11 o 
  -9   1   8        0.99        0.96      0.09 o 
  -8   1   8        7.75        7.96      0.19 o 
  -7   1   8        3.99        3.53      0.12 o 
  -6   1   8        2.74        2.05      0.09 o 
  -5   1   8       62.36       65.20      1.02 o 
  -4   1   8       11.09       10.44      0.20 o 
  -3   1   8       14.76       18.62      0.37 o 
  -2   1   8        1.08        0.82      0.05 o 
  -1   1   8       74.40       67.07      1.01 o 
   0   1   8       26.25       25.62      0.42 o 
   1   1   8      356.93      366.53      6.39 o 
   2   1   8       33.69       37.83      0.59 o 
   3   1   8       45.28       48.74      0.82 o 
   4   1   8       21.61       22.71      0.37 o 
   5   1   8        0.18        0.38      0.06 o 
   6   1   8        7.66        7.27      0.20 o 
  -9   2   8        9.02        8.00      0.18 o 
  -8   2   8        0.40        0.47      0.06 o 
  -7   2   8        5.40        4.94      0.14 o 
  -6   2   8        1.86        1.72      0.10 o 
  -5   2   8       15.14       12.59      0.27 o 
  -4   2   8        2.78        2.59      0.10 o 
  -3   2   8       17.16       12.76      0.29 o 
  -2   2   8       30.16       30.11      0.57 o 
  -1   2   8      141.91      131.69      1.90 o 
   0   2   8      263.75      286.88      5.84 o 
   1   2   8       13.36       11.31      0.24 o 
   2   2   8       35.78       38.43      0.57 o 
   3   2   8        0.16        0.22      0.05 o 
   4   2   8        5.68        5.37      0.12 o 
   5   2   8        0.03        0.03      0.04 o 
  -8   3   8        7.18        7.44      0.16 o 
  -7   3   8       39.62       40.94      0.64 o 
  -6   3   8        1.82        1.44      0.09 o 
  -5   3   8        6.04        6.36      0.29 o 
  -4   3   8       46.28       48.91      0.89 o 
  -3   3   8        3.60        3.56      0.23 o 
  -2   3   8       73.18       73.48      1.35 o 
  -1   3   8       75.98       64.10      1.29 o 
   0   3   8        2.04        1.75      0.07 o 
   1   3   8        4.54        2.78      0.10 o 
   2   3   8       28.33       28.61      0.43 o 
   3   3   8        8.18        7.38      0.14 o 
   4   3   8        0.18        0.47      0.06 o 
   5   3   8        0.53        0.09      0.05 o 
  -8   4   8        1.99        2.33      0.08 o 
  -7   4   8       14.06       16.48      0.25 o 
  -6   4   8       11.79       13.72      0.24 o 
  -5   4   8        3.94        4.24      0.12 o 
  -4   4   8       20.59       22.55      0.45 o 
  -3   4   8        2.28        2.06      0.09 o 
  -2   4   8        5.78        5.84      0.14 o 
  -1   4   8       26.60       24.79      0.40 o 
   0   4   8       65.80       66.05      0.94 o 
   1   4   8       53.31       50.13      0.79 o 
   2   4   8       40.33       35.07      0.57 o 
   3   4   8       13.79       11.85      0.37 o 
   4   4   8        0.06        0.05      0.04 o 
   5   4   8        1.35        0.75      0.07 o 
  -7   5   8        1.10        2.10      0.08 o 
  -6   5   8        0.42        0.22      0.08 o 
  -5   5   8       21.96       23.20      0.48 o 
  -4   5   8       50.74       53.24      0.92 o 
  -3   5   8        8.76        9.62      0.30 o 
  -2   5   8       29.74       33.14      0.60 o 
  -1   5   8       14.53       14.56      0.31 o 
   0   5   8        1.63        1.49      0.07 o 
   1   5   8       43.68       45.51      0.88 o 
   2   5   8        6.60        5.26      0.21 o 
   3   5   8       11.88       11.74      0.32 o 
   4   5   8       17.11       13.65      0.29 o 
  -6   6   8        5.86        4.64      0.14 o 
  -5   6   8        2.39        2.58      0.12 o 
  -4   6   8       21.58       23.32      0.43 o 
  -3   6   8        1.96        1.39      0.08 o 
  -2   6   8       10.37       10.97      0.24 o 
  -1   6   8        0.53        0.76      0.07 o 
   0   6   8        0.22        0.41      0.08 o 
   1   6   8        0.89        1.06      0.08 o 
   2   6   8        6.13        5.57      0.16 o 
  -3   7   8        0.24        0.19      0.06 o 
  -2   7   8        3.04        3.26      0.11 o 
  -1   7   8        3.46        3.57      0.09 o 
   0   7   8       22.74       24.10      0.87 o 
  -8   1   9        0.25        0.28      0.08 o 
  -7   1   9       10.30        9.92      0.23 o 
  -6   1   9        3.97        3.60      0.12 o 
  -5   1   9        0.09        0.13      0.07 o 
  -4   1   9       24.12       24.93      0.46 o 
  -3   1   9        0.00        0.02      0.06 o 
  -2   1   9       44.60       41.76      0.73 o 
  -1   1   9       20.69       19.83      0.38 o 
   0   1   9       46.28       43.44      0.73 o 
   1   1   9        4.53        4.72      0.16 o 
   2   1   9       24.06       23.90      0.38 o 
   3   1   9        0.48        0.33      0.05 o 
   4   1   9        4.91        4.45      0.11 o 
  -8   2   9        0.53        0.33      0.14 o 
  -7   2   9        0.05        0.03      0.05 o 
  -6   2   9        3.22        3.20      0.11 o 
  -5   2   9        0.18        0.27      0.07 o 
  -4   2   9        3.63        4.26      0.14 o 
  -3   2   9        9.36        9.87      0.26 o 
  -2   2   9        0.19        0.04      0.06 o 
  -1   2   9       21.62       23.83      0.44 o 
   0   2   9        0.54        0.49      0.09 o 
   1   2   9       11.68       12.17      0.22 o 
   2   2   9        3.98        4.31      0.11 o 
   3   2   9        2.32        3.04      0.08 o 
   4   2   9        1.82        2.54      0.08 o 
  -7   3   9        9.57        8.20      0.17 o 
  -6   3   9       35.80       35.05      0.55 o 
  -5   3   9        0.10        0.08      0.07 o 
  -4   3   9       21.26       21.53      0.39 o 
  -3   3   9       10.52        9.80      0.27 o 
  -2   3   9       12.31        9.97      0.20 o 
  -1   3   9        4.45        5.27      0.15 o 
   0   3   9       82.34       76.58      1.12 o 
   1   3   9        0.14        0.70      0.16 o 
   2   3   9       12.61       11.00      0.20 o 
   3   3   9        5.08        5.38      0.11 o 
   4   3   9       16.37       17.52      0.33 o 
  -6   4   9        0.41        0.49      0.06 o 
  -5   4   9       32.30       30.83      0.48 o 
  -4   4   9       14.56       14.54      0.25 o 
  -3   4   9        0.00        0.01      0.05 o 
  -2   4   9        3.13        2.98      0.13 o 
  -1   4   9       15.02       16.57      0.25 o 
   0   4   9        4.23        4.26      0.10 o 
   1   4   9       13.54       13.70      0.25 o 
   2   4   9       17.49       16.82      0.40 o 
   3   4   9        6.72        6.56      0.19 o 
  -5   5   9        0.01        0.02      0.05 o 
  -4   5   9       10.91       12.08      0.28 o 
  -3   5   9        0.38        0.28      0.06 o 
  -2   5   9       15.06       16.58      0.41 o 
  -1   5   9       16.09       17.75      0.44 o 
   0   5   9        1.53        0.81      0.14 o 
   1   5   9        0.01       -0.03      0.09 o 
   2   5   9        8.63       11.32      0.33 o 
  -3   6   9        6.11        5.86      0.29 o 
  -2   6   9       16.80       16.47      0.41 o 
  -1   6   9        0.77        1.07      0.06 o 
   0   6   9        0.94        1.28      0.06 o 
  -7   0  10        3.09        3.03      0.24 o 
  -6   0  10        0.76        1.20      0.17 o 
  -5   0  10        4.68        5.15      0.38 o 
  -4   0  10        4.23        5.89      0.38 o 
  -3   0  10        7.02        5.91      0.30 o 
  -2   0  10       25.24       23.52      1.05 o 
  -1   0  10        4.19        4.38      0.24 o 
   0   0  10       54.83       62.77      2.74 o 
   1   0  10        0.48        1.28      0.10 o 
   2   0  10       36.24       39.80      1.09 o 
   3   0  10        1.94        2.22      0.13 o 
  -7   1  10        0.00       -0.01      0.07 o 
  -6   1  10        4.22        4.39      0.14 o 
  -5   1  10        2.31        2.40      0.11 o 
  -4   1  10       48.43       46.36      0.69 o 
  -3   1  10       15.68       15.77      0.39 o 
  -2   1  10       77.06       81.95      1.33 o 
  -1   1  10       31.00       32.64      0.57 o 
   0   1  10        0.19        0.25      0.05 o 
   1   1  10       16.19       16.02      0.43 o 
   2   1  10        2.13        2.34      0.09 o 
   3   1  10        0.39        0.36      0.05 o 
  -6   2  10        0.07        0.13      0.06 o 
  -5   2  10       64.43       70.10      1.01 o 
  -4   2  10        2.83        3.34      0.11 o 
  -3   2  10      204.35      225.39      3.39 o 
  -2   2  10       78.15       78.13      1.38 o 
  -1   2  10       65.08       66.00      0.94 o 
   0   2  10       51.28       51.48      0.91 o 
   1   2  10        5.69        5.75      0.14 o 
   2   2  10        1.39        1.15      0.05 o 
  -6   3  10        8.28        8.64      0.16 o 
  -5   3  10       18.47       20.90      0.32 o 
  -4   3  10       47.39       48.81      0.72 o 
  -3   3  10        8.21        7.81      0.14 o 
  -2   3  10       26.17       28.31      0.42 o 
  -1   3  10       44.67       46.66      0.73 o 
   0   3  10        3.60        4.20      0.10 o 
   1   3  10        5.81        5.68      0.11 o 
   2   3  10       12.79       12.00      0.22 o 
  -5   4  10        1.99        1.89      0.07 o 
  -4   4  10        1.19        1.62      0.06 o 
  -3   4  10       17.58       19.73      0.36 o 
  -2   4  10        0.08        0.30      0.04 o 
  -1   4  10        1.53        2.42      0.09 o 
   0   4  10        5.31        6.32      0.27 o 
   1   4  10        2.39        3.92      0.14 o 
  -4   1  11        5.69        5.62      0.29 o 
  -3   1  11        6.11        6.76      0.25 o 
  -2   1  11       15.73       15.59      0.46 o 
  -1   1  11        0.21        0.21      0.07 o 
   0   1  11       10.01       10.95      0.24 o 
  -4   2  11        8.49        9.07      0.21 o 
  -3   2  11        0.23        0.12      0.04 o 
  -2   2  11        1.84        2.07      0.07 o 
  -1   2  11        0.39        0.52      0.11 o 
                                                 
